# Supplementary material for: Isolation, Characterization and IgE Binding of Two 2S Albumins of Pomegranate Seeds
Source: Foods. 2024 Jun 21;13(13):1965. doi: 10.3390/foods13131965 (PMC11241328; doi:10.3390/foods13131965)
Supplement: Supplementary file 1 [file foods-13-01965-s001.zip]

Archive with 1 entries (1 files):
- foods-3061427-supplementary.pdf
